# Supplementary material for: Social Housing Leads to Increased Ethanol Intake in Male Mice Housed in Environmentally Enriched Cages
Source: Front Behav Neurosci. 2021 Jun 18;15:695409. doi: 10.3389/fnbeh.2021.695409 (PMC8253159; doi:10.3389/fnbeh.2021.695409)
Supplement: Supplementary file 2 [file Table_1.xlsx]

## Sheet: Cumulative 24hr baseline
BASELINE		EtOH Intake (g/kg)	EtOH Preference	EtOH Drinks	EtOH Drink Size	EtOH Channel Entries	H2O Intake (g/kg)	H2O Drinks	H2O Drink Size	H2O Channel Entries
	F STAT	8.84	0.008	4.05	3.38	19.85	1.26	0.34	6.17	13.91
HOUSING CONDITION	DF	1,46	1,46	1,46	1,46	1,46	1,46	1,46	1,46	1,46
	P-VALUE	0.005	0.93	0.05	0.07	< 0.0001	0.27	0.56	0.02	0.001
	F STAT	30.37	1.66	7.61	2.34	3.28	0.84	0.52	1.2	3.41
TIME	DF	8,46	8,46	8,46	8,46	8,46	8,46	8,46	8,46	8,46
	P-VALUE	< 0.0001	0.2	< 0.0001	0.02	0.001	0.52	0.48	0.3	0.001
	F STAT	2.58	< 0.0001	1.78	1.14	2.85	0.35	0.001	0.9	1.81
HOUSING*TIME	DF	8,46	8,46	8,46	8,46	8,46	8,46	8,46	8,46	8,46
	P-VALUE	0.01	0.99	0.08	0.33	0.004	0.95	0.98	0.52	0.07

## Sheet: Hourly baseline
4% EtOH		EtOH Intake (g/kg)	EtOH Drinks	EtOH Channel Entries	H2O Intake (g/kg)	H2O Drinks	H2O Channel Entries
	F STAT	1.46	1.74	12.33	2.17	0.48	9.06
HOUSING CONDITION	DF	1,46	1,46	1,46	1,46	1,46	1,46
	P-VALUE	0.24	0.19	0.001	0.15	0.49	0.004
	F STAT	3.67	26.95	18.97	6.97	11.24	15.79
TIME	DF	23,1058	23,1058	23,1058	23,1058	23,1058	23,1058
	P-VALUE	< 0.0001	< 0.0001	< 0.0001	< 0.0001	< 0.0001	< 0.0001
	F STAT	0.85	1.38	3.25	2.09	1.54	4.24
HOUSING*TIME	DF	23,1058	23,1058	23,1058	23,1058	23,1058	23,1058
	P-VALUE	0.79	0.11	< 0.0001	0.002	0.05	< 0.0001
6% EtOH		EtOH Intake (g/kg)	EtOH Drinks	EtOH Channel Entries	H2O Intake (g/kg)	H2O Drinks	H2O Channel Entries
	F STAT	5.25	2.18	16.9	0.3	< 0.0001	9.97
HOUSING CONDITION	DF	1,46	1,46	1,46	1,46	1,46	1,46
	P-VALUE	0.03	0.15	< 0.0001	0.59	0.99	0.003
	F STAT	26.64	28.17	19.15	5.71	12.89	14.22
TIME	DF	23,1058	23,1058	23,1058	23,1058	23,1058	23,1058
	P-VALUE	< 0.0001	< 0.0001	< 0.0001	< 0.0001	< 0.0001	< 0.0001
	F STAT	2.09	1.73	6.23	1.9	1.49	4.64
HOUSING*TIME	DF	23,1058	23,1058	23,1058	23,1058	23,1058	23,1058
	P-VALUE	0.002	0.02	< 0.0001	0.006	0.06	< 0.0001
8% EtOH		EtOH Intake (g/kg)	EtOH Drinks	EtOH Channel Entries	H2O Intake (g/kg)	H2O Drinks	H2O Channel Entries
	F STAT	9.36	5.44	21.55	1.49	0.35	15.01
HOUSING CONDITION	DF	1,46	1,46	1,46	1,46	1,46	1,46
	P-VALUE	0.004	0.02	< 0.0001	0.23	0.56	< 0.0001
	F STAT	59.01	62.58	30.11	13.28	24.96	27.05
TIME	DF	23,1058	23,1058	23,1058	23,1058	23,1058	23,1058
	P-VALUE	< 0.0001	< 0.0001	< 0.0001	< 0.0001	< 0.0001	< 0.0001
	F STAT	4.56	3.99	11.82	1.75	2.34	10.53
HOUSING*TIME	DF	23,1058	23,1058	23,1058	23,1058	23,1058	23,1058
	P-VALUE	< 0.0001	< 0.0001	< 0.0001	0.02	< 0.0001	< 0.0001

## Sheet: Cumulative 24hr post-trt
CP-376,395 TREATMENT		EtOH Intake (g/kg)	EtOH Preference	EtOH Drinks	EtOH Drink Size	EtOH Channel Entries	H2O Intake (g/kg)	H2O Drinks	H2O Drink Size	H2O Channel Entries
	F STAT	6.56	0.17	4.2	1.25	7.45	0.19	0.05	2.3	8.31
HOUSING CONDITION	DF	1,44	1,44	1,44	1,44	1,44	1,44	1,44	1,44	1,44
	P-VALUE	0.01	0.68	0.047	0.27	0.009	0.66	0.82	0.14	0.006
	F STAT	2.04	0.38	6	1.38	3.42	4.09	4.85	1.07	10.45
CRFR1 ANTAGONISM	DF	1,44	1,44	1,44	1,44	1,44	1,44	1,44	1,44	1,44
	P-VALUE	0.16	0.54	0.02	0.25	0.07	0.049	0.03	0.31	0.002
	F STAT	0.38	0.02	0.53	0.39	0.55	1.13	0.05	0.91	4.76
HOUSING*ANTAGONISM	DF	1,44	1,44	1,44	1,44	1,44	1,44	1,44	1,44	1,44
	P-VALUE	0.54	0.89	0.47	0.54	0.46	0.29	0.82	0.35	0.04

## Sheet: Hourly post-trt
CP-376,395 TREATMENT		EtOH Intake (g/kg)	EtOH Drinks	EtOH Channel Entries	H2O Intake (g/kg)	H2O Drinks	H2O Channel Entries
	F STAT	6.56	4.2	7.45	0.19	0.05	8.31
HOUSING CONDITION	DF	1,44	1,44	1,44	1,44	1,44	1,44
	P-VALUE	0.01	0.047	0.009	0.66	0.82	0.006
	F STAT	2.04	5.98	3.42	4.09	4.85	10.45
CRF1R ANTAGONISM	DF	1,44	1,44	1,44	1,44	1,44	1,44
	P-VALUE	0.16	0.02	0.07	0.049	0.03	0.002
	F STAT	18.42	19.92	10.44	8.99	11.32	10.03
TIME	DF	23,1012	23,1012	23,1012	23,1012	23,1012	23,1012
	P-VALUE	< 0.0001	< 0.0001	< 0.0001	< 0.0001	< 0.0001	< 0.0001
	F STAT	0.38	0.53	0.55	1.13	0.05	4.76
HOUSING*ANTAGONISM	DF	1,44	1,44	1,44	1,44	1,44	1,44
	P-VALUE	0.54	0.47	0.46	0.29	0.82	0.04
	F STAT	2.39	1.86	3.13	1.72	2.1	3.1
HOUSING*TIME	DF	23,1012	23,1012	23,1012	23,1012	23,1012	23,1012
	P-VALUE	< 0.0001	0.008	< 0.0001	0.02	0.002	< 0.0001
	F STAT	0.95	1.81	1.03	1.37	1.59	3.12
ANTAGONISM*TIME	DF	23,1012	23,1012	23,1012	23,1012	23,1012	23,1012
	P-VALUE	0.54	0.01	0.42	0.12	0.04	< 0.0001
	F STAT	1.3	1.13	1.63	1.19	1.08	2.48
HOUSING*ANTAGONISM*TIME	DF	23,1012	23,1012	23,1012	23,1012	23,1012	23,1012
	P-VALUE	0.16	0.3	0.03	0.25	0.38	< 0.0001

## Sheet: Cumulative 3hr post-trt
CP-376,395 TREATMENT		EtOH Intake (g/kg)	EtOH Preference	EtOH Drinks	EtOH Drink Size	EtOH Channel Entries	H2O Intake (g/kg)	H2O Drinks	H2O Drink Size	H2O Channel Entries
	F STAT	6.91	3.32	4.54	2.27	4.68	0.008	0.41	1.77	8.6
HOUSING CONDITION	DF	1,44	1,44	1,44	1,37	1,44	1,44	1,44	1,30	1,44
	P-VALUE	0.01	0.08	0.04	0.14	0.04	0.93	0.52	0.19	0.005
	F STAT	4.04	0.42	6.97	1.12	1.99	5.05	5.39	0.1	14.1
CRFR1 ANTAGONISM	DF	1,44	1,44	1,44	1,37	1,44	1,44	1,44	1,30	1,44
	P-VALUE	0.05	0.52	0.01	0.3	0.17	0.03	0.03	0.76	0.001
	F STAT	0.1	0.39	0.04	0.06	0.43	0.37	0.002	0.28	7
HOUSING*ANTAGONISM	DF	1,44	1,44	1,44	1,37	1,44	1,44	1,44	1,30	1,44
	P-VALUE	0.76	0.54	0.84	0.81	0.51	0.55	0.96	0.6	0.01

## Sheet: Correlational analyses
INDIVIDUALLY-HOUSED					SOCIALLY-HOUSED
FOSB - G/KG ETOH INTAKE CORR.					FOSB - G/KG ETOH INTAKE CORR.
REGION	R-SQUARED	P-VALUE			REGION	R-SQUARED	P-VALUE
NAcc	0.03	0.47			NAcc	0.007	0.76
NAcs	0.24	0.03			NAcs	0.03	0.54
CeA	0.001	0.89			CeA	0.009	0.72
EW	0.27	0.02			EW	0.0003	0.95
